# Supplementary material for: Causal effect of thyroid cancer on secondary primary malignancies: findings from the UK Biobank and FinnGen cohorts
Source: Front Immunol. 2024 Sep 26;15:1434737. doi: 10.3389/fimmu.2024.1434737 (PMC11464368; doi:10.3389/fimmu.2024.1434737)
Supplement: Supplementary Table 1 — Removed IVs. [file Table1.xlsx]

## Sheet: S1
RSID	TRAIT
rs12638862	Multiple myeloma
	B cell malignancies chronic lymphocytic leukemia Hodgkin lymphoma or multiple myeloma pleiotropy
rs16857609	Breast cancer
	Breast cancer Estrogen receptor positive breast cancer
	Breast cancer invasive breast cancer
	Breast cancer estrogen receptor negative
rs7005133	Body mass index
rs7734992	Malignant neoplasm of brain
	Serous boarderline ovarian cancer
	High grade serous ovarian cancer
	Invasive ovarian cancer
	Low grade and borderline serous ovarian cancer
	Serous invasive ovarian cancer
rs9419958	Number of self-reported cancers
	Low grade and borderline serous ovarian cancer

## Sheet: S2
Human organ systems	Cases	Controls	SNPs	URL
Motor system
Bone	172	419977	28987534	https://pan-ukb-us-east-1.s3.amazonaws.com/sumstats_flat_files/phecode-170.1-both_sexes.tsv.bgz
Circulatory system
Multiple myeloma	760	419771	28987534	https://pan-ukb-us-east-1.s3.amazonaws.com/sumstats_flat_files/icd10-C90-both_sexes.tsv.bgz
Hodgkin lymphoma	302	420229	28987534	https://pan-ukb-us-east-1.s3.amazonaws.com/sumstats_flat_files/icd10-C81-both_sexes.tsv.bgz
Non-Hodgkin lymphoma	2267	414840	28987534	https://pan-ukb-us-east-1.s3.amazonaws.com/sumstats_flat_files/phecode-202.2-both_sexes.tsv.bgz
Acute myelocytic leukemia	409	414840	28987534	https://pan-ukb-us-east-1.s3.amazonaws.com/sumstats_flat_files/phecode-204.21-both_sexes.tsv.bgz
Chronic myeloid leukemia	171	414840	28987534	https://pan-ukb-us-east-1.s3.amazonaws.com/sumstats_flat_files/phecode-204.22-both_sexes.tsv.bgz
Chronic lymphocytic leukemia	650	414840	28987534	https://pan-ukb-us-east-1.s3.amazonaws.com/sumstats_flat_files/phecode-204.12-both_sexes.tsv.bgz
Respiratory system
Larynx	281	420250	28987534	https://pan-ukb-us-east-1.s3.amazonaws.com/sumstats_flat_files/icd10-C32-both_sexes.tsv.bgz
Bronchus and lung	3048	417483	28987534	https://pan-ukb-us-east-1.s3.amazonaws.com/sumstats_flat_files/icd10-C34-both_sexes.tsv.bgz
Digestive system
Esophagus	975	419556	28987534	https://pan-ukb-us-east-1.s3.amazonaws.com/sumstats_flat_files/icd10-C15-both_sexes.tsv.bgz
Stomach	764	419767	28987534	https://pan-ukb-us-east-1.s3.amazonaws.com/sumstats_flat_files/icd10-C16-both_sexes.tsv.bgz
Small intestine	244	420287	28987534	https://pan-ukb-us-east-1.s3.amazonaws.com/sumstats_flat_files/icd10-C17-both_sexes.tsv.bgz
Colon	3759	416772	28987534	https://pan-ukb-us-east-1.s3.amazonaws.com/sumstats_flat_files/icd10-C18-both_sexes.tsv.bgz
Rectum	2705	386740	28987534	https://pan-ukb-us-east-1.s3.amazonaws.com/sumstats_flat_files/phecode-153.3-both_sexes.tsv.bgz
Pancreas	933	419598	28987534	https://pan-ukb-us-east-1.s3.amazonaws.com/sumstats_flat_files/icd10-C25-both_sexes.tsv.bgz
Hepatocellular	123	456225	11831932	http://ftp.ebi.ac.uk/pub/databases/gwas/summary_statistics/GCST90043001-GCST90044000/GCST90043858/GCST90043858_buildGRCh37.tsv.gz
Hepatic bile duct	104	456244	11831932	http://ftp.ebi.ac.uk/pub/databases/gwas/summary_statistics/GCST90043001-GCST90044000/GCST90043859/GCST90043859_buildGRCh37.tsv.gz
Extrahepatic bile duct	289	400294	11831932	http://ftp.ebi.ac.uk/pub/databases/gwas/summary_statistics/GCST90041001-GCST90042000/GCST90041817/GCST90041817_buildGRCh37.tsv.gz
Nervous system
Brain	666	419865	28987534	https://pan-ukb-us-east-1.s3.amazonaws.com/sumstats_flat_files/icd10-C71-both_sexes.tsv.bgz
Urinary system
Kidney	1307	415431	28987534	https://pan-ukb-us-east-1.s3.amazonaws.com/sumstats_flat_files/phecode-189.11-both_sexes.tsv.bgz
Bladder	2576	417955	28987534	https://pan-ukb-us-east-1.s3.amazonaws.com/sumstats_flat_files/icd10-C67-both_sexes.tsv.bgz
Genital system
Ovary	1147	207089	28987534	https://pan-ukb-us-east-1.s3.amazonaws.com/sumstats_flat_files/phecode-184.11-females.tsv.bgz
Uterine cervix	273	420258	28987534	https://pan-ukb-us-east-1.s3.amazonaws.com/sumstats_flat_files/icd10-C53-both_sexes.tsv.bgz
Uterine corpus	1471	419060	28987534	https://pan-ukb-us-east-1.s3.amazonaws.com/sumstats_flat_files/icd10-C54-both_sexes.tsv.bgz
Vulva	130	420401	28987534	https://pan-ukb-us-east-1.s3.amazonaws.com/sumstats_flat_files/icd10-C51-both_sexes.tsv.bgz
Testis	281	420250	28987534	https://pan-ukb-us-east-1.s3.amazonaws.com/sumstats_flat_files/icd10-C62-both_sexes.tsv.bgz
Prostate	7691	169762	28987534	https://pan-ukb-us-east-1.s3.amazonaws.com/sumstats_flat_files/phecode-185-males.tsv.bgz
Breast	13257	205913	28987534	https://pan-ukb-us-east-1.s3.amazonaws.com/sumstats_flat_files/phecode-174.1-females.tsv.bgz
Integumentary system
Malignant melanoma	2598	417933	28987534	https://pan-ukb-us-east-1.s3.amazonaws.com/sumstats_flat_files/icd10-C43-both_sexes.tsv.bgz
Malignant nonmelanoma	14388	406143	28987534	https://pan-ukb-us-east-1.s3.amazonaws.com/sumstats_flat_files/icd10-C44-both_sexes.tsv.bgz

## Sheet: S3
Human organ systems	Cases	Controls	SNPs	URL or GWAS ID
Motor system
Bone	189	259583	20166392	https://storage.googleapis.com/finngen-public-data-r8/summary_stats/finngen_R8_C3_BONE_CARTILAGE_EXALLC.gz
Circulatory system
Multiple myeloma	1085	271463	20166405	https://storage.googleapis.com/finngen-public-data-r8/summary_stats/finngen_R8_CD2_MULTIPLE_MYELOMA_PLASMA_CELL_EXALLC.gz
Hodgkin lymphoma	690	271463	20166969	https://storage.googleapis.com/finngen-public-data-r8/summary_stats/finngen_R8_CD2_HODGKIN_LYMPHOMA_EXALLC.gz
Non-Hodgkin lymphoma	/	/	/	/
Acute myelocytic leukemia	199	259582	20166373	https://storage.googleapis.com/finngen-public-data-r8/summary_stats/finngen_R8_HLP_C3_AML.gz
Chronic myeloid leukemia	94	259582	20166405	https://storage.googleapis.com/finngen-public-data-r8/summary_stats/finngen_R8_C3_CML_EXALLC.gz
Chronic lymphocytic leukemia	500	259580	20166405	https://storage.googleapis.com/finngen-public-data-r8/summary_stats/finngen_R8_C3_CLL_EXALLC.gz
Respiratory system
Larynx	374	259583	20166424	https://storage.googleapis.com/finngen-public-data-r8/summary_stats/finngen_R8_C3_LARYNX_EXALLC.gz
Bronchus and lung	5118	259583	20166405	https://storage.googleapis.com/finngen-public-data-r8/summary_stats/finngen_R8_C3_BRONCHUS_LUNG_EXALLC.gz
Digestive system
Esophagus	503	259583	20166405	https://storage.googleapis.com/finngen-public-data-r8/summary_stats/finngen_R8_C3_OESOPHAGUS_EXALLC.gz
Stomach	1227	259583	20166429	https://storage.googleapis.com/finngen-public-data-r8/summary_stats/finngen_R8_C3_STOMACH_EXALLC.gz
Small intestine	455	259583	20166405	https://storage.googleapis.com/finngen-public-data-r8/summary_stats/finngen_R8_C3_SMALL_INTESTINE_EXALLC.gz
Colon	3292	259583	20166522	https://storage.googleapis.com/finngen-public-data-r8/summary_stats/finngen_R8_C3_COLON_EXALLC.gz
Rectum	2017	259583	20166467	https://storage.googleapis.com/finngen-public-data-r8/summary_stats/finngen_R8_C3_RECTUM_EXALLC.gz
Pancreas	1249	259583	20166405	https://storage.googleapis.com/finngen-public-data-r8/summary_stats/finngen_R8_C3_PANCREAS_EXALLC.gz
Hepatocellular	/	/	/	/
Hepatic bile duct	/	/	/	/
Extrahepatic bile duct	/	/	/	/
Nervous system
Brain	774	259583	20166435	https://storage.googleapis.com/finngen-public-data-r8/summary_stats/finngen_R8_C3_BRAIN_EXALLC.gz
Urinary system
Kidney	1830	259583	20166497	https://storage.googleapis.com/finngen-public-data-r8/summary_stats/finngen_R8_C3_KIDNEY_NOTRENALPELVIS_EXALLC.gz
Bladder	2380	259583	20166558	https://storage.googleapis.com/finngen-public-data-r8/summary_stats/finngen_R8_C3_BLADDER_EXALLC.gz
Genital system
Ovary	1264	149394	20152449	https://storage.googleapis.com/finngen-public-data-r8/summary_stats/finngen_R8_C3_OVARY_EXALLC.gz
Uterine cervix	2913	149394	20152994	https://storage.googleapis.com/finngen-public-data-r8/summary_stats/finngen_R8_C3_CERVIX_UTERI_EXALLC.gz
Uterine corpus	1677	149394	20152576	https://storage.googleapis.com/finngen-public-data-r8/summary_stats/finngen_R8_C3_CORPUS_UTERI_EXALLC.gz
Vulva	224	149394	20152165	https://storage.googleapis.com/finngen-public-data-r8/summary_stats/finngen_R8_C3_VULVA_EXALLC.gz
Testis	332	110189	20133509	https://storage.googleapis.com/finngen-public-data-r8/summary_stats/finngen_R8_C3_TESTIS_EXALLC.gz
Prostate	11590	110189	20140247	https://storage.googleapis.com/finngen-public-data-r8/summary_stats/finngen_R8_C3_PROSTATE_EXALLC.gz
Breast	14000	149394	20155565	https://storage.googleapis.com/finngen-public-data-r8/summary_stats/finngen_R8_C3_BREAST_EXALLC.gz
Integumentary system
Malignant melanoma	2705	259583	20166573	https://storage.googleapis.com/finngen-public-data-r8/summary_stats/finngen_R8_C3_MELANOMA_SKIN_EXALLC.gz
Malignant nonmelanoma	14863	259583	20167121	https://storage.googleapis.com/finngen-public-data-r8/summary_stats/finngen_R8_C3_OTHER_SKIN_EXALLC.gz

## Sheet: S4
chr.exposure	SNP	effect_allele.exposure	other_allele.exposure	eaf.exposure	chr.exposure	pos.exposure	pval.exposure	beta.exposure	se.exposure	exposure	mr_keep.exposure	pval_origin.exposure
1	rs11085219	T	C	0.69	19	7218018	1.49e-08	-0.11998	0.021187	exposure	TRUE	reported
2	rs12130559	C	T	0.2009	1	233412104	1.82e-10	-0.14751	0.023136	exposure	TRUE	reported
5	rs17293632	T	C	0.2061	15	67442596	1.01e-13	0.1647	0.022138	exposure	TRUE	reported
6	rs1766124	T	C	0.5743	14	36666499	6.95e-17	0.15931	0.019084	exposure	TRUE	reported
7	rs17767904	A	G	0.2995	16	79749975	6.28e-09	0.1156	0.0199	exposure	TRUE	reported
8	rs2490395	G	A	0.5629	1	243458922	2.5e-09	-0.11908	0.019975	exposure	TRUE	reported
9	rs34393407	C	T	0.1747	14	55176170	1.43e-09	0.15215	0.025139	exposure	TRUE	reported
10	rs3802160	G	A	0.4295	8	32404629	2.36e-40	0.24853	0.018688	exposure	TRUE	reported
11	rs4977490	T	C	0.3074	9	19054387	1.12e-10	0.13123	0.020346	exposure	TRUE	reported
13	rs7027030	C	A	0.7014	9	100550455	3.68e-128	-0.48134	0.019986	exposure	TRUE	reported
14	rs7257051	G	A	0.347	19	22319292	1.39e-10	0.13147	0.020488	exposure	TRUE	reported
16	rs79574287	G	A	0.051	3	168699620	2.38e-09	0.23747	0.039783	exposure	TRUE	reported
17	rs796395	A	G	0.4234	1	218681971	1.06e-13	0.14022	0.018865	exposure	TRUE	reported
19	rs9472155	T	C	0.2143	6	43897727	3.69e-08	0.12868	0.023374	exposure	TRUE	reported

## Sheet: S5
Human organ systems	Method	NSNP	Beta	SE	OR	OR_lci95	OR_uci95	P-value	FDR-adjusted P-value	P -value of heterogeneity	P -value of pleiotropy	P-value
Motor system
Bone	MR Egger	14	0.73167	0.39567	2.07855	0.957104	4.514	0.0892038	0.0892038	0.0966407	0.178022
	Weighted median	14	0.524126	0.208703	1.68898	1.12195	2.54259	0.0120272	0.0120272
	Inverse variance weighted	14	0.235816	0.198447	1.26594	0.85801	1.86782	0.234712	0.234712
	Simple mode	14	0.380978	0.465811	1.46372	0.587422	3.64723	0.428162	0.428162
	Weighted mode	14	0.516117	0.211733	1.67551	1.10641	2.53733	0.029902	0.029902
Circulatory system
Multiple myeloma	MR Egger	14	-0.070434	0.172902	0.931989	0.6641	1.30794	0.690915	0.691	0.325508	0.566484
	Weighted median	14	-0.0260462	0.100219	0.97429	0.800534	1.18576	0.794946	0.865
	Inverse variance weighted	14	0.0188367	0.0813053	1.01902	0.868905	1.19506	0.816787	0.817
	Simple mode	14	0.0557299	0.204185	1.05731	0.708593	1.57764	0.789189	0.789
	Weighted mode	14	-0.00948353	0.104528	0.990561	0.807059	1.21579	0.929093	0.929
Hodgkin lymphoma	MR Egger	14	0.506613	0.307846	1.65966	0.907769	3.03433	0.125752	0.662	0.0667226	0.164903
	Weighted median	14	0.237912	0.159071	1.2686	0.928794	1.73272	0.134751	0.405
	Inverse variance weighted	14	0.107856	0.155229	1.11389	0.82169	1.50999	0.487169	0.702
	Simple mode	14	0.352546	0.267071	1.42269	0.842895	2.40129	0.209592	0.616
	Weighted mode	14	0.243829	0.160667	1.27613	0.931389	1.74846	0.153051	0.322
Non-Hodgkin lymphoma	MR Egger	14	-0.0563349	0.0922993	0.945223	0.788801	1.13266	0.553014	0.664	0.917355	0.698875
	Weighted median	14	-0.0345695	0.0589934	0.966021	0.860539	1.08443	0.557882	0.837
	Inverse variance weighted	14	-0.0243017	0.0445414	0.975991	0.894399	1.06503	0.585343	0.702
	Simple mode	14	-0.027296	0.0990578	0.973073	0.801357	1.18159	0.787221	0.789
	Weighted mode	14	-0.0293437	0.0596918	0.971083	0.863864	1.09161	0.631208	0.929
Acute myelocytic leukemia	MR Egger	14	-0.173463	0.217519	0.840748	0.548921	1.28772	0.440679	0.662	0.376387	0.205775
	Weighted median	14	0.0237276	0.139283	1.02401	0.779372	1.34544	0.864731	0.865
	Inverse variance weighted	14	0.0814176	0.108087	1.08482	0.877715	1.3408	0.451296	0.702
	Simple mode	14	0.245372	0.231273	1.2781	0.812269	2.01107	0.308021	0.616
	Weighted mode	14	0.0343028	0.135385	1.0349	0.793698	1.3494	0.803943	0.929
Chronic myeloid leukemia	MR Egger	14	0.446687	0.375538	1.56313	0.748737	3.26331	0.257262	0.662	0.233523	0.373674
	Weighted median	14	0.248616	0.212516	1.28225	0.845425	1.94478	0.242054	0.484
	Inverse variance weighted	14	0.142745	0.180183	1.15344	0.810249	1.64198	0.428231	0.702
	Simple mode	14	0.28929	0.411492	1.33548	0.596167	2.99161	0.494437	0.741
	Weighted mode	14	0.314015	0.211277	1.36891	0.904758	2.07118	0.161053	0.322
Chronic lymphocytic leukemia	MR Egger	14	0.144458	0.171222	1.15541	0.82602	1.61616	0.415345	0.662	0.680866	0.796701
	Weighted median	14	0.232705	0.112205	1.26201	1.01286	1.57244	0.0380867	0.228
	Inverse variance weighted	14	0.183962	0.0826171	1.20197	1.02228	1.41325	0.0259683	0.156
	Simple mode	14	0.443878	0.19834	1.55874	1.05668	2.29935	0.0433595	0.258
	Weighted mode	14	0.250095	0.123666	1.28415	1.00774	1.63637	0.0642155	0.322
Respiratory system
Larynx	MR Egger	14	0.0639972	0.26016	1.06609	0.640237	1.7752	0.809846	0.81	0.927759	0.542185
	Weighted median	14	-0.0628737	0.172238	0.939062	0.670012	1.31615	0.715081	0.715
	Inverse variance weighted	14	-0.0789443	0.125568	0.924091	0.722485	1.18195	0.529548	0.53
	Simple mode	14	-0.260723	0.297437	0.770494	0.430117	1.38023	0.396632	0.454
	Weighted mode	14	-0.0578826	0.177639	0.943761	0.666274	1.33681	0.749728	0.75
Bronchus and lung	MR Egger	14	-0.116321	0.0804811	0.890189	0.760283	1.04229	0.173971	0.348	0.609421	0.576142
	Weighted median	14	-0.0868481	0.0504993	0.916816	0.830417	1.0122	0.0854713	0.17
	Inverse variance weighted	14	-0.0758159	0.0388429	0.926987	0.859033	1.00032	0.0509548	0.102
	Simple mode	14	-0.0698327	0.0903968	0.93255	0.781132	1.11332	0.453627	0.454
	Weighted mode	14	-0.0745207	0.05342	0.928188	0.835919	1.03064	0.186394	0.372
Digestive system
Esophagus	MR Egger	14	-0.00185594	0.1407	0.998146	0.757578	1.31511	0.989692	0.99	0.833348	0.755765
	Weighted median	14	0.0535374	0.0863332	1.055	0.890764	1.24951	0.535175	0.883
	Inverse variance weighted	14	0.0373663	0.0678802	1.03807	0.908756	1.18579	0.581994	0.992
	Simple mode	14	-0.0159622	0.155295	0.984164	0.725901	1.33431	0.919701	0.92
	Weighted mode	14	0.0377803	0.0898312	1.0385	0.870847	1.23844	0.680938	0.876
Stomach	MR Egger	14	-0.145907	0.15816	0.864238	0.633877	1.17832	0.37443	0.99	0.700014	0.319206
	Weighted median	14	-0.0401929	0.0999199	0.960604	0.789752	1.16842	0.687499	0.883
	Inverse variance weighted	14	-0.00194878	0.0763148	0.998053	0.859396	1.15908	0.979627	0.992
	Simple mode	14	-0.0767153	0.171139	0.926154	0.662227	1.29527	0.661343	0.881
	Weighted mode	14	-0.0632443	0.10594	0.938714	0.762703	1.15534	0.560773	0.876
Small intestine	MR Egger	14	-0.0409087	0.347581	0.959917	0.485699	1.89714	0.908256	0.99	0.127115	0.668223
	Weighted median	14	0.107909	0.171857	1.11395	0.795384	1.5601	0.530068	0.883
	Inverse variance weighted	14	0.0928413	0.162437	1.09729	0.798089	1.50865	0.567626	0.992
	Simple mode	14	0.153721	0.370497	1.16617	0.56414	2.41065	0.684976	0.881
	Weighted mode	14	0.119118	0.188466	1.1265	0.778587	1.62989	0.538316	0.876
Colon	MR Egger	14	0.0199011	0.0851151	1.0201	0.863359	1.2053	0.81907	0.99	0.215574	0.819036
	Weighted median	14	0.0285983	0.0465274	1.02901	0.939323	1.12726	0.538783	0.883
	Inverse variance weighted	14	0.00246652	0.0395473	1.00247	0.927701	1.08326	0.950269	0.992
	Simple mode	14	0.0986344	0.0841155	1.10366	0.935914	1.30148	0.261994	0.881
	Weighted mode	14	0.0194509	0.0449328	1.01964	0.933684	1.11351	0.672191	0.876
Rectum	MR Egger	14	-0.0508692	0.105064	0.950403	0.773527	1.16772	0.636979	0.99	0.126889	0.587104
	Weighted median	14	-0.0365923	0.0511805	0.964069	0.872052	1.0658	0.47463	0.883
	Inverse variance weighted	14	0.000481723	0.0493294	1.00048	0.908279	1.10204	0.992208	0.992
	Simple mode	14	-0.0665818	0.0960508	0.935586	0.775039	1.12939	0.500386	0.881
	Weighted mode	14	-0.0384787	0.0530153	0.962252	0.867284	1.06762	0.480822	0.876
Pancreas	MR Egger	14	0.08296	0.143251	1.0865	0.820524	1.43869	0.573217	0.99	0.691849	0.360635
	Weighted median	14	0.00707192	0.0925841	1.0071	0.839967	1.20748	0.939114	0.939
	Inverse variance weighted	14	-0.0362975	0.0691149	0.964353	0.842179	1.10425	0.59946	0.992
	Simple mode	14	-0.0191073	0.145975	0.981074	0.736962	1.30605	0.897863	0.92
	Weighted mode	14	0.00893137	0.0884013	1.00897	0.848458	1.19985	0.921067	0.942
Hepatocellular	MR Egger	14	0.401767	0.409047	1.49446	0.670344	3.33175	0.345389	0.99	0.448149	0.979303
	Weighted median	14	0.366793	0.240962	1.4431	0.899882	2.31423	0.127958	0.883
	Inverse variance weighted	14	0.411254	0.189826	1.50871	1.03997	2.18871	0.0302746	0.27
	Simple mode	14	0.380812	0.4381	1.46347	0.620107	3.45384	0.400482	0.881
	Weighted mode	14	0.404802	0.256536	1.49901	0.906642	2.4784	0.13859	0.876
Hepatic bile duct	MR Egger	14	-0.533669	0.430042	0.586449	0.252448	1.36235	0.238329	0.99	0.364527	0.186021
	Weighted median	14	-0.116648	0.27533	0.889898	0.51877	1.52653	0.67181	0.883
	Inverse variance weighted	14	-0.00542175	0.215269	0.994593	0.652236	1.51665	0.979907	0.992
	Simple mode	14	0.989922	0.673745	2.69103	0.71848	10.0791	0.165537	0.881
	Weighted mode	14	-0.166045	0.301214	0.847008	0.469341	1.52857	0.590809	0.876
Extrahepatic bile duct	MR Egger	14	0.0697108	0.312276	1.0722	0.58138	1.97738	0.827108	0.99	0.836844	0.596585
	Weighted median	14	0.020422	0.20169	1.02063	0.687365	1.51548	0.919348	0.939
	Inverse variance weighted	14	-0.0789735	0.150797	0.924064	0.687609	1.24183	0.600482	0.992
	Simple mode	14	-0.164003	0.33378	0.84874	0.44122	1.63265	0.63137	0.881
	Weighted mode	14	-0.0157912	0.212923	0.984333	0.648483	1.49412	0.942009	0.942
Nervous system
Brain	MR Egger	14	-0.385512	0.169497	0.680102	0.48786	0.948097	0.0420982	0.0420982	0.459454	0.0327046
	Weighted median	14	-0.228201	0.109354	0.795964	0.642406	0.986228	0.0369052	0.0369052
	Inverse variance weighted	14	-0.0272178	0.0817927	0.973149	0.829003	1.14236	0.739312	0.739312
	Simple mode	14	0.14423	0.248416	1.15515	0.709876	1.87972	0.571439	0.571439
	Weighted mode	14	-0.227346	0.105809	0.796645	0.647439	0.980237	0.0510819	0.0510819
Urinary system
Kidney	MR Egger	14	-0.108985	0.131419	0.896744	0.693111	1.1602	0.423129	0.423	0.265872	0.267378
	Weighted median	14	-0.0403359	0.0798597	0.960467	0.821305	1.12321	0.613499	0.613
	Inverse variance weighted	14	0.0249009	0.06427	1.02521	0.903871	1.16285	0.698429	0.698
	Simple mode	14	-0.0829405	0.14141	0.920406	0.697604	1.21437	0.567568	0.568
	Weighted mode	14	-0.0584326	0.079872	0.943242	0.806556	1.10309	0.477407	0.477
Bladder	MR Egger	14	0.169132	0.0946876	1.18428	0.983679	1.42578	0.0993353	0.198	0.353211	0.795844
	Weighted median	14	0.175127	0.0556387	1.1914	1.06831	1.32867	0.00164627	0.004
	Inverse variance weighted	14	0.147189	0.0440085	1.15857	1.06283	1.26294	0.00082412	0.002
	Simple mode	14	0.183436	0.111329	1.20134	0.965829	1.49427	0.123359	0.246
	Weighted mode	14	0.168223	0.0603683	1.1832	1.05117	1.33182	0.0154197	0.03
Genital system
Ovary	MR Egger	14	0.313236	0.129201	1.36784	1.06184	1.76203	0.0320582	0.224	0.319167	0.042958
	Weighted median	14	0.151748	0.0857733	1.16387	0.983765	1.37694	0.0768652	0.464
	Inverse variance weighted	14	0.0571071	0.066541	1.05877	0.92931	1.20626	0.390769	0.952
	Simple mode	14	-0.00160421	0.159327	0.998397	0.730603	1.36435	0.992119	0.992
	Weighted mode	14	0.148965	0.0865948	1.16063	0.979454	1.37533	0.109085	0.7
Uterine cervix	MR Egger	14	0.271868	0.262856	1.31241	0.784013	2.19694	0.321398	0.757	0.880713	0.349926
	Weighted median	14	0.218647	0.170223	1.24439	0.891375	1.73722	0.198976	0.464
	Inverse variance weighted	14	0.0479632	0.126889	1.04913	0.818126	1.34537	0.705435	0.952
	Simple mode	14	-0.25036	0.310994	0.77852	0.423201	1.43217	0.435278	0.992
	Weighted mode	14	0.193936	0.169197	1.21402	0.871368	1.69141	0.272369	0.7
Uterine corpus	MR Egger	14	0.116873	0.114636	1.12398	0.897796	1.40714	0.328072	0.757	0.836125	0.205818
	Weighted median	14	0.00610035	0.0748698	1.00612	0.868798	1.16514	0.935061	0.935
	Inverse variance weighted	14	-0.0174474	0.055297	0.982704	0.881765	1.0952	0.752366	0.952
	Simple mode	14	-0.0372964	0.134133	0.963391	0.740672	1.25308	0.785344	0.992
	Weighted mode	14	0.0316362	0.0741855	1.03214	0.892466	1.19368	0.676759	0.848
Vulva	MR Egger	14	-0.209763	0.381032	0.810776	0.384202	1.71097	0.592068	0.757	0.485792	0.35974
	Weighted median	14	0.13444	0.248988	1.1439	0.702172	1.8635	0.589235	0.935
	Inverse variance weighted	14	0.108042	0.183877	1.11409	0.776967	1.5975	0.556815	0.952
	Simple mode	14	0.284269	0.50173	1.32879	0.497022	3.55253	0.580651	0.992
	Weighted mode	14	0.0971408	0.275836	1.10202	0.641788	1.89227	0.730355	0.848
Testis	MR Egger	14	0.108309	0.211804	1.11439	0.735778	1.68783	0.618374	0.757	0.555277	0.500394
	Weighted median	14	0.042862	0.131172	1.04379	0.807159	1.3498	0.743848	0.935
	Inverse variance weighted	14	-0.0205761	0.102245	0.979634	0.801735	1.19701	0.840509	0.952
	Simple mode	14	0.0269391	0.269926	1.02731	0.605248	1.74367	0.922024	0.992
	Weighted mode	14	0.0620207	0.135154	1.06398	0.816375	1.38669	0.653893	0.848
Prostate	MR Egger	14	0.0321967	0.0688845	1.03272	0.902292	1.182	0.648586	0.757	0.0781324	0.802651
	Weighted median	14	0.0424175	0.0329883	1.04333	0.978006	1.11302	0.1985	0.464
	Inverse variance weighted	14	0.047613	0.0320229	1.04876	0.984962	1.1167	0.137057	0.952
	Simple mode	14	-0.0320256	0.0642439	0.968482	0.853898	1.09844	0.626458	0.992
	Weighted mode	14	0.038371	0.0355222	1.03912	0.969231	1.11404	0.299687	0.7
Breast	MR Egger	14	0.00740684	0.0400407	1.00743	0.931394	1.08968	0.856332	0.757	0.956443	0.861796
	Weighted median	14	0.00395401	0.0250386	1.00396	0.955881	1.05446	0.874522	0.935
	Inverse variance weighted	14	0.00116849	0.0193159	1.00117	0.963974	1.0398	0.951763	0.952
	Simple mode	14	0.0172711	0.0410802	1.01742	0.938712	1.10273	0.681042	0.992
	Weighted mode	14	0.0050916	0.0259575	1.0051	0.955247	1.05756	0.847525	0.848
Integumentary system
Malignant melanoma	MR Egger	14	0.0271493	0.0861754	1.02752	0.867834	1.21659	0.758137	0.758	0.55643	0.490758
	Weighted median	14	-0.00714226	0.0542027	0.992883	0.892812	1.10417	0.895167	0.895
	Inverse variance weighted	14	-0.0265065	0.0415805	0.973842	0.897624	1.05653	0.523816	0.524
	Simple mode	14	-0.056441	0.0886138	0.945122	0.794435	1.12439	0.535225	0.758
	Weighted mode	14	-0.00964535	0.0548803	0.990401	0.889398	1.10287	0.863197	0.863
Malignant nonmelanoma	MR Egger	14	0.0434207	0.04105	1.04438	0.96364	1.13188	0.310997	0.311	0.367569	0.60154
	Weighted median	14	0.0379645	0.0250921	1.03869	0.988847	1.09105	0.130279	0.26
	Inverse variance weighted	14	0.0241371	0.0192563	1.02443	0.986487	1.06383	0.210035	0.42
	Simple mode	14	-0.0182772	0.0580599	0.981889	0.876276	1.10023	0.757909	0.758
	Weighted mode	14	0.0486713	0.0280598	1.04988	0.993694	1.10923	0.106451	0.212

## Sheet: S6
Human organ systems	Method	NSNP	Beta	SE	OR	OR_lci95	OR_uci95	P-value	FDR-adjusted P-value	P -value of heterogeneity	P -value of pleiotropy	异常值
Motor system
Bone	MR Egger	14	0.0199351	0.359352	1.02014	0.504395	2.06321	0.956673	0.956673	0.253996	0.638164
	Weighted median	14	0.136853	0.196738	1.14666	0.779772	1.68617	0.486672	0.486672
	Inverse variance weighted	14	0.171171	0.170435	1.18669	0.849691	1.65736	0.315227	0.315227
	Simple mode	14	0.635292	0.438557	1.88757	0.799092	4.45872	0.171139	0.171139
	Weighted mode	14	0.111639	0.208585	1.11811	0.742905	1.68281	0.601533	0.601533
Circulatory system
Multiple myeloma	MR Egger	14	-0.0125518	0.132229	0.987527	0.762068	1.27969	0.925941	0.957	0.720236	0.397798
	Weighted median	14	0.0546439	0.0854915	1.05616	0.893223	1.24883	0.52271	0.869
	Inverse variance weighted	14	0.0885943	0.0646335	1.09264	0.962629	1.2402	0.170463	0.605
	Simple mode	14	-0.0209109	0.147598	0.979306	0.733298	1.30785	0.889509	0.89
	Weighted mode	14	0.0363282	0.0836106	1.037	0.880251	1.22165	0.671056	0.806
Hodgkin lymphoma	MR Egger	14	0.16737	0.165342	1.18219	0.854961	1.63467	0.331385	0.957	0.472153	0.172798
	Weighted median	14	0.0170349	0.103679	1.01718	0.830127	1.24638	0.869492	0.869
	Inverse variance weighted	14	-0.0417409	0.0807989	0.959118	0.818643	1.1237	0.605434	0.605
	Simple mode	14	0.146274	0.187287	1.15751	0.80187	1.67089	0.448785	0.748
	Weighted mode	14	0.0536888	0.106525	1.05516	0.856329	1.30015	0.622694	0.806
Non-Hodgkin lymphoma	/	/	/	/	/	/	/	/	/	/	/
	/	/	/	/	/	/	/	/	/
	/	/	/	/	/	/	/	/	/
	/	/	/	/	/	/	/	/	/
	/	/	/	/	/	/	/	/	/
Acute myelocytic leukemia	MR Egger	14	-0.0435366	0.332195	0.957397	0.499255	1.83596	0.897901	0.957	0.325452	0.470819
	Weighted median	14	0.047045	0.198637	1.04817	0.710147	1.54709	0.812781	0.869
	Inverse variance weighted	14	0.172208	0.159706	1.18792	0.868649	1.62455	0.280909	0.605
	Simple mode	14	0.279042	0.35394	1.32186	0.660551	2.64525	0.44461	0.748
	Weighted mode	14	0.112723	0.197025	1.11932	0.760753	1.64689	0.576999	0.806
Chronic myeloid leukemia	MR Egger	14	-0.0993741	0.512122	0.905404	0.33183	2.47041	0.849388	0.957	0.241724	0.60633
	Weighted median	14	0.0972557	0.281905	1.10214	0.634272	1.91514	0.730098	0.869
	Inverse variance weighted	14	0.137059	0.243267	1.1469	0.711952	1.84755	0.573157	0.605
	Simple mode	14	0.492491	0.543993	1.63639	0.563416	4.75273	0.381766	0.748
	Weighted mode	14	0.0716333	0.286436	1.07426	0.612761	1.88334	0.80643	0.806
Chronic lymphocytic leukemia	MR Egger	14	0.0121999	0.219113	1.01227	0.658849	1.55529	0.956514	0.957	0.287282	0.696771
	Weighted median	14	-0.0640407	0.129756	0.937967	0.727339	1.20959	0.621625	0.869
	Inverse variance weighted	14	-0.0641175	0.103528	0.937895	0.765648	1.14889	0.535703	0.605
	Simple mode	14	0.0568694	0.225998	1.05852	0.679712	1.64843	0.805256	0.89
	Weighted mode	14	-0.0343794	0.130232	0.966205	0.748537	1.24717	0.79593	0.806
Respiratory system
Larynx	MR Egger	14	0.134451	0.245994	1.14391	0.706313	1.85262	0.594696	0.595	0.328905	0.591743
	Weighted median	14	0.0452375	0.139082	1.04628	0.796632	1.37415	0.744985	0.745
	Inverse variance weighted	14	0.0162063	0.116984	1.01634	0.80809	1.27825	0.889818	0.89
	Simple mode	14	0.180753	0.235012	1.19812	0.755882	1.89909	0.455567	0.456
	Weighted mode	14	0.0792719	0.139388	1.0825	0.823717	1.42258	0.579242	0.579
Bronchus and lung	MR Egger	12	0.212385	0.179569	1.23662	0.869731	1.75829	0.264267	0.528	0.381751	0.52463
	Weighted median	12	0.128385	0.0614049	1.13699	1.00806	1.28241	0.0365461	0.074
	Inverse variance weighted	12	0.0979539	0.0447947	1.10291	1.01021	1.20412	0.028762	0.058
	Simple mode	12	0.177282	0.104315	1.19397	0.973191	1.46483	0.117294	0.234
	Weighted mode	12	0.136114	0.0771985	1.14581	0.98492	1.33299	0.105592	0.212
Digestive system
Esophagus	MR Egger	14	0.0657779	0.208917	1.06799	0.709143	1.60842	0.758281	0.758	0.345065	0.494047
	Weighted median	14	-0.0233082	0.121177	0.976961	0.770423	1.23887	0.847469	0.847
	Inverse variance weighted	14	-0.062792	0.100098	0.939139	0.771836	1.14271	0.530458	0.795
	Simple mode	14	-0.262888	0.232336	0.768828	0.487597	1.21226	0.278286	0.711
	Weighted mode	14	-0.0107239	0.118781	0.989333	0.783852	1.24868	0.929439	0.929
Stomach	MR Egger	14	0.22432	0.124804	1.25147	0.979908	1.59829	0.0974677	0.291	0.469217	0.0730597
	Weighted median	14	0.121247	0.0797094	1.1289	0.965621	1.3198	0.128232	0.336
	Inverse variance weighted	14	0.0103948	0.0609719	1.01045	0.896632	1.13871	0.864629	0.865
	Simple mode	14	-0.0130223	0.146761	0.987062	0.740319	1.31604	0.930648	0.998
	Weighted mode	14	0.0939105	0.0784205	1.09846	0.941959	1.28097	0.252482	0.378
Small intestine	MR Egger	14	0.18629	0.203745	1.20477	0.808115	1.79612	0.378551	0.645	0.979396	0.767827
	Weighted median	14	0.163842	0.127004	1.17803	0.918435	1.511	0.197029	0.336
	Inverse variance weighted	14	0.132607	0.0995669	1.1418	0.939372	1.38785	0.182912	0.549
	Simple mode	14	0.000417386	0.210876	1.00042	0.661729	1.51245	0.998451	0.998
	Weighted mode	14	0.154106	0.126502	1.16661	0.910429	1.49489	0.244794	0.378
Colon	MR Egger	14	-0.0455955	0.0779367	0.955428	0.820082	1.11311	0.569364	0.683	0.480112	0.595975
	Weighted median	14	-0.036296	0.0492077	0.964355	0.87569	1.062	0.460753	0.553
	Inverse variance weighted	14	-0.00856175	0.0376438	0.991475	0.920956	1.06739	0.820081	0.865
	Simple mode	14	-0.0645853	0.0875494	0.937456	0.789637	1.11295	0.473802	0.711
	Weighted mode	14	-0.0387549	0.0483761	0.961986	0.874964	1.05766	0.437462	0.524
Rectum	MR Egger	14	0.0796749	0.0976492	1.08293	0.894297	1.31136	0.430439	0.645	0.524779	0.720931
	Weighted median	14	0.11309	0.0616559	1.11973	0.992274	1.26356	0.0666224	0.336
	Inverse variance weighted	14	0.110831	0.0477334	1.11721	1.01742	1.22677	0.02024	0.12
	Simple mode	14	0.267414	0.110909	1.30658	1.05131	1.62384	0.0314237	0.186
	Weighted mode	14	0.107069	0.0639871	1.11301	0.981821	1.26173	0.118149	0.354
Pancreas	MR Egger	14	-0.280354	0.123805	0.755516	0.592732	0.963006	0.0428634	0.258	0.810564	0.0637926
	Weighted median	14	-0.0970046	0.0797134	0.907552	0.776279	1.06102	0.223636	0.336
	Inverse variance weighted	14	-0.0597786	0.0604719	0.941973	0.836688	1.06051	0.32289	0.646
	Simple mode	14	0.115829	0.156405	1.1228	0.826361	1.52559	0.472117	0.711
	Weighted mode	14	-0.160165	0.0808285	0.852003	0.727174	0.998261	0.0690838	0.354
Hepatocellular	/	/	/	/	/	/	/	/	/	/	/
	/	/	/	/	/	/	/	/	/
	/	/	/	/	/	/	/	/	/
	/	/	/	/	/	/	/	/	/
	/	/	/	/	/	/	/	/	/
Hepatic bile duct	/	/	/	/	/	/	/	/	/	/	/
	/	/	/	/	/	/	/	/	/
	/	/	/	/	/	/	/	/	/
	/	/	/	/	/	/	/	/	/
	/	/	/	/	/	/	/	/	/
Extrahepatic bile duct	/	/	/	/	/	/	/	/	/	/	/
	/	/	/	/	/	/	/	/	/
	/	/	/	/	/	/	/	/	/
	/	/	/	/	/	/	/	/	/
	/	/	/	/	/	/	/	/	/
Nervous system
Brain	MR Egger	14	0.211362	0.161361	1.23536	0.900411	1.69491	0.21476	0.21476	0.458768	0.80832
	Weighted median	14	0.189011	0.0958557	1.20805	1.00113	1.45774	0.0486296	0.0486296
	Inverse variance weighted	14	0.176446	0.0763647	1.19297	1.02713	1.38558	0.0208563	0.0208563
	Simple mode	14	0.189506	0.181998	1.20865	0.846022	1.72672	0.316736	0.316736
	Weighted mode	14	0.189506	0.098197	1.20865	0.997044	1.46517	0.0757372	0.0757372
Urinary system
Kidney	MR Egger	14	0.170057	0.105952	1.18537	0.96309	1.45896	0.134463	0.176	0.458994	0.923198
	Weighted median	14	0.159122	0.0645481	1.17248	1.03314	1.33061	0.013695	0.028
	Inverse variance weighted	14	0.160956	0.0500431	1.17463	1.06489	1.29569	0.00129833	0.002
	Simple mode	14	0.159563	0.107317	1.173	0.950489	1.4476	0.160905	0.322
	Weighted mode	14	0.156182	0.0654828	1.16904	1.02823	1.32913	0.0329932	0.049
Bladder	MR Egger	14	0.13129	0.0913385	1.1403	0.953388	1.36385	0.176164	0.176	0.62249	0.823385
	Weighted median	14	0.120795	0.0596834	1.12839	1.00382	1.26842	0.042978	0.043
	Inverse variance weighted	14	0.11311	0.0446294	1.11975	1.02597	1.22212	0.0112632	0.011
	Simple mode	14	0.104312	0.112575	1.10995	0.890177	1.38397	0.371019	0.371
	Weighted mode	14	0.129092	0.0595742	1.1378	1.0124	1.27872	0.0494045	0.049
Genital system
Ovary	MR Egger	14	0.217447	0.130368	1.2429	0.962642	1.60475	0.121189	0.805	0.331187	0.337394
	Weighted median	14	0.125127	0.0763434	1.13329	0.975792	1.31622	0.101212	0.434
	Inverse variance weighted	14	0.103812	0.0637433	1.10939	0.979097	1.25703	0.103399	0.403
	Simple mode	14	0.202196	0.164614	1.22409	0.886523	1.69019	0.241109	0.844
	Weighted mode	14	0.147465	0.0856528	1.15889	0.979793	1.37073	0.108823	0.649
Uterine cervix	MR Egger	14	-0.00998208	0.111941	0.990068	0.795021	1.23297	0.930416	0.992	0.0439263	0.857231
	Weighted median	14	-0.00665391	0.0509995	0.993368	0.898873	1.0978	0.896195	0.896
	Inverse variance weighted	14	0.00797088	0.0526207	1.008	0.909222	1.11751	0.879599	0.898
	Simple mode	14	0.096603	0.114214	1.10142	0.880508	1.37777	0.412959	0.844
	Weighted mode	14	0.00158247	0.0535077	1.00158	0.901863	1.11233	0.976856	0.977
Uterine corpus	MR Egger	14	-0.111713	0.108086	0.894301	0.723568	1.10532	0.321723	0.805	0.706475	0.384831
	Weighted median	14	-0.0996518	0.0670256	0.905153	0.793722	1.03223	0.137075	0.434
	Inverse variance weighted	14	-0.0266564	0.0528146	0.973696	0.877944	1.07989	0.613758	0.898
	Simple mode	14	-0.0646661	0.121213	0.93738	0.739157	1.18876	0.602697	0.844
	Weighted mode	14	-0.0837842	0.0739994	0.91963	0.795469	1.06317	0.277991	0.649
Vulva	MR Egger	14	-0.286197	0.291406	0.751115	0.424284	1.32971	0.345426	0.805	0.607588	0.312829
	Weighted median	14	-0.098708	0.186125	0.906007	0.62907	1.30486	0.595882	0.834
	Inverse variance weighted	14	-0.0182929	0.142334	0.981873	0.742845	1.29781	0.897737	0.898
	Simple mode	14	0.240413	0.411934	1.27177	0.567237	2.85139	0.569464	0.844
	Weighted mode	14	-0.12208	0.206929	0.885078	0.589984	1.32777	0.565332	0.791
Testis	MR Egger	14	-0.00240541	0.238782	0.997597	0.624741	1.59298	0.992128	0.992	0.597597	0.538875
	Weighted median	14	-0.094372	0.152149	0.909944	0.67531	1.2261	0.535086	0.834
	Inverse variance weighted	14	-0.13419	0.116687	0.874424	0.695658	1.09913	0.250146	0.583
	Simple mode	14	-0.067341	0.266161	0.934876	0.554872	1.57513	0.804219	0.89
	Weighted mode	14	-0.0896262	0.141717	0.914273	0.692538	1.207	0.538072	0.791
Prostate	MR Egger	14	-0.0039878	0.0575076	0.99602	0.88985	1.11486	0.945858	0.992	0.127992	0.77309
	Weighted median	14	-0.00861739	0.0290372	0.99142	0.936571	1.04948	0.766642	0.895
	Inverse variance weighted	14	0.0108145	0.0270696	1.01087	0.958638	1.06595	0.68952	0.898
	Simple mode	14	-0.00788741	0.055864	0.992144	0.889247	1.10695	0.889885	0.89
	Weighted mode	14	0.00247178	0.0293187	1.00247	0.946492	1.06177	0.934096	0.977
Breast	MR Egger	14	0.019692	0.0398478	1.01989	0.943263	1.10274	0.630101	0.992	0.586409	0.757835
	Weighted median	14	0.0331936	0.0251139	1.03375	0.984098	1.08591	0.186261	0.434
	Inverse variance weighted	14	0.0306582	0.0194773	1.03113	0.992511	1.07126	0.115477	0.403
	Simple mode	14	0.0413162	0.0520108	1.04218	0.941176	1.15403	0.441236	0.844
	Weighted mode	14	0.0319086	0.0265801	1.03242	0.980014	1.08764	0.251375	0.649
Integumentary system
Malignant melanoma	MR Egger	14	-0.13882	0.106028	0.870385	0.707063	1.07143	0.214957	0.43	0.0457251	0.151103
	Weighted median	14	-0.059889	0.0521271	0.941869	0.850392	1.04319	0.250596	0.34
	Inverse variance weighted	14	0.003045	0.054423	1.00305	0.901564	1.11596	0.955381	0.955
	Simple mode	14	-0.079252	0.0860138	0.923807	0.780486	1.09345	0.373631	0.608
	Weighted mode	14	-0.0647812	0.050392	0.937273	0.849124	1.03457	0.221031	0.301
Malignant nonmelanoma	MR Egger	14	-0.0340204	0.0427546	0.966552	0.888857	1.05104	0.441656	0.442	0.251871	0.305915
	Weighted median	14	-0.0251066	0.0262854	0.975206	0.926236	1.02676	0.3395	0.34
	Inverse variance weighted	14	0.00587542	0.0210017	1.00589	0.965327	1.04816	0.779662	0.955
	Simple mode	14	-0.0304245	0.0578353	0.970034	0.866077	1.08647	0.607708	0.608
	Weighted mode	14	-0.0290419	0.0269691	0.971376	0.921363	1.0241	0.301122	0.301

## Sheet: S7
MEblack
RTN4RL2
ITGA7
RTBDN
STXBP6
LHCGR
C19orf26
CPLX3
B3GAT1
C2orf81
NDRG4
GALNTL6
SRL
MYO16
GCNT3
C14orf132
SCN2B
NTRK3
BMP1
2024-03-10
LOC121838
NPC2
ABCG1
AKR1B10
AKR1B15
C10orf91
NUAK2
KLK1
KCNK5
FOXN1
ADD2
NOVA1
MB
TRPV4
PIP5KL1
B3GNT7
B3GNT8
SYT2
SYT7
PTK7
ZNF90
SFTA3
PLA2G7
TMEM108
SMPDL3B
VGF
DSCR6
DACT2
PP14571
NMNAT2
EPB41L3
WNT3
FAM149A
KLK2
KLK3
SLC9A3R1
TNS3
FAM118A
LMX1B
NKX3-1
PCSK2
HIPK4
TMEM45A
FAM151A
LONRF2
C20orf200
UPK3A
C1orf113
C1orf114
HPCAL4
RCN2
TGFB1
NUDT17
TSPAN9
ECE1
SOST
BMF
TESC
CHN2
PTPLAD2
MEIS1
PRB3
RXFP4
C11orf95
PCDHA2
C1orf130
SPATA19
CITED1
DTNA
SLC16A4
ODZ1
SRCIN1
SLCO1A2
TLE1
SLC26A8
TRIM36
TNFAIP8
LOC257358
SLC35F3
TSPAN13
SFTPA2
SNX25
SGCD
C13orf38
PAQR5
FGFRL1
ROR2
GOLT1A
CHODL
QPCT
B4GALT6
C1orf216
CARNS1
HSPB8
TICAM2
A2BP1
PGBD5
IL12A
CIT
C2orf40
SCG5
MGST1
RPS6KA2
CD44
CA11
MCF2
KCNG2
MFSD2A
DMBT1
PDGFRL
SH3RF2
GCGR
AGR2
DCX
MS4A12
CBLN2
IDO2
ECM1
PLAG1
TTBK1
KANK4
TRIM45
CACNB1
C10orf72
ATP12A
RASSF6
ISYNA1
ALDH1B1
MYEF2
NTN1
UACA
TMPRSS12
SLC2A13
MTTP
KLRG2
MTMR7
SV2A
C6orf142
C6orf145
TMEM133
C12orf69
CTSB
THRSP
TAC1
ADAMTS9
FOXR1
FAM171A2
FAM171A1
NT5C1A
ACRC
PTX3
ZNF215
SDCBP
KLHDC8A
SSBP2
ZCCHC12
BRS3
REN
SEMA5B
SLC45A2
CA7
NCRNA00092
SIGLEC11
PLA2G12B
HS6ST2
SEMA4G
TMEM132D
VTN
APOBEC2
CYP4Z1
RPSAP52
NDST4
SLC5A7
KIAA0408
NPAS3
SLC47A1
LOC284100
KCTD14
HECW1
EPHA7
EPHA1
FGF13
CC2D2B
GLB1L3
GLP2R
ZBTB42
C17orf76
TNFSF13
DIRAS3
RIPPLY1
SSTR3
IGSF1
AQP5
PLD3
KLKP1
BAI3
APOC1P1
SLC30A3
ZNF300
TMEM171
NYNRIN
SLC8A2
GALNT12
LIMK2
C1orf186
DHCR7
HK2
TUSC3
ZFHX4
ARMCX6
DLC1
ARMCX3
ARMCX2
MAPK8IP2
ID2
XBP1
BCMO1
HSPA2
PRPH
DSEL
KLK4
FOXP4
FAM135B
SGPP1
ST3GAL5
ARHGAP36
PRDM1
PAX9
AP3B2
ODC1
KLK13
HSDL1
SCD5
LRRK2
PDZRN4
EMILIN3
ZNF883
PRR15
DLG4
FAM3B
MTUS1
ADRA1B
GABRG3
CCBE1
LMO3
PHOSPHO1
LOC646762
FOXI2
CLSTN2
CLSTN3
SLIT1
ZNF560
DNAJB5
FRK
COL17A1
GRIK2
GLRA1
RNF146
GPR132
TIAM2
HEPN1
PNPLA1
UNC5A
STEAP2
SGK223
ADAM22
IL19
KRT8
HEPACAM
ISL1
ATP8A2
FOXRED2
P4HA2
P4HA3
LCN10
ALOXE3
SHISA6
PROM1
LOC647309
WNT7B
CPT1C
CNGA3
TMEM139
SPRY1
BBOX1
FBXO27
ACPL2
TMEM155
CRHR2
UBE2QL1
SLMO1
RINL
OPRK1
UCHL5
COL13A1
TERC
GPX8
ENTPD1
EFEMP1
APLP2
CNTNAP1
FIBIN
RXRG
TRIM16
IRAK1
PPP2R2B
GATA4
CCND1
CCND2
MAGEE2
GABBR2
CILP
MYBPHL
METTL7B
LPL
GALNT7
MAPK4
IGF2BP1
IGF2BP2
SMPDL3A
PITPNM2
MAGEC3
STK32B
STK32A
HMGA2
GOLM1
XKR5
RAB34
DOK5
SPATA9
MLLT11
TUBB2B
C2orf55
TC2N
ZCCHC16
MBIP
RDH10
GMPPB
FAM46B
PSD3
RETSAT
ORMDL3
GLT1D1
SEC16B
ULBP1
ADAMTS10
TSPAN2
GALE
EYA2
FXYD6
TTC9
IL20RA
ADM
TMC5
ABCC12
ABCC11
CYP2B7P1
TMEM215
ANO4
PPARG
TLL2
C10orf67
GIPR
IKBKE
SNAI1
SLC25A5
TEAD4
C1orf115
TMEM154
ELMOD1
NTM
NAT8L
CASZ1
ATP2B2
C6orf174
STX1B
RAPGEFL1
SPOCK1
STX11
LIPC
ATP11A
LIPH
LDOC1
NOX1
FGF7
FGF1
ELOVL4
SGCB
CNKSR3
HEY2
PCDH7
NCRNA00086
AKR1D1
GCOM1
LRP4
CXorf64
PLXNA4
EDARADD
ALDH8A1
NAB2
PHEX
DNAH2
TMEM90A
ESYT3
CDH3
CDH2
GREB1
CADM2
LST-3TM12
AQP6
STX2
2024-09-03
DNAJC5G
FGF20
FGF21
FHL2
TYRO3
SFTPA1
ALDH7A1
GLRB
SPAG5
MOBKL2B
SOHLH2
GRAMD2
SLC5A2
HES6
ICA1L
ALK
CLLU1
RGAG4
ST6GALNAC2
PNMT
FBN3
HDAC9
CHPT1
TOB1
KL
AMIGO2
TNS4
CRTC1
MALL
SGEF
SYN2
CHRNB2
TRPC5
TSC22D1
ABCC6
TGFA
ETV1
ETV5
ETV4
C11orf70
STON2
TNFRSF10D
CRYAB
C8orf85
NFIB
SLC7A14

## Sheet: S8
Meyellow
HMGCLL1
TCOF1
NUP93
GTSE1
ITGA8
TACO1
SQLE
CYP27B1
FBXL17
COL4A5
GPSM2
CKS1B
TCEB3B
TLN2
RHEBL1
MCM10
CFH
C3orf72
GGCT
LHCGR
TRPA1
IGFBP2
BOP1
IGFBP4
SKP2
C15orf26
C15orf23
C15orf21
STMN1
GPR15
TXNIP
MLF1
ITGA2B
C9orf122
FOXL2
RTKN2
RNF180
CA5B
MYBL1
CTCFL
RAC3
FIGNL1
PTCH2
DLGAP2
DLGAP5
MBNL2
OIP5
CLCN5
FBXL18
MYCBP
GALR2
LYAR
C16orf75
C2orf88
CHD1L
DNAJB11
CISD2
LPAR6
MYO1C
NDC80
FAM188A
FAM160B1
FAM160B2
NMU
ERCC6L
HN1
SMS
KIAA1524
SEMA6D
KIAA1529
PRKX
PIGW
PIGX
ANKLE1
PDK3
PDK2
EBP
SUN3
PTGS2
ZYG11A
MTMR10
NFKBIL2
NKRF
BMP5
BMP4
BMP2
PCGF6
ASF1B
LPPR2
SPRY2
ATP5C1
ABCG1
SPC25
MPZ
GRPEL2
BTG3
C4orf34
C4orf31
SRD5A1
HELLS
FAM49B
ZFP36L2
PKD1
GJC2
SPRYD3
PSMB5
C20orf72
LOH3CR2A
RMI1
CRY2
C9orf140
CRYM
GNA14
GRIN2D
ZFP64
PCNT
TPPP
R3HDM1
LOC284276
EN2
NEUROG2
AKAP7
ORC1L
C1orf135
RRP1B
HSP90B1
SMC1B
FAM64A
TMEM132A
TAS1R3
CCL28
ALPK1
ALPK3
C8orf42
CDC45
DNAJC9
DNAJC2
TRIM46
LOC643677
ACAT2
TMEM177
TRIM8
MDH1B
C16orf59
SETDB2
C16orf55
TOB2
CDK16
GPR123
KCNAB1
MTERFD1
TFG
RND1
CTNNBIP1
GPATCH4
B3GNT4
ADRA2C
CCDC150
SNX21
H1FNT
SYT9
LRRC4C
LRRC4B
TASP1
FAM189A2
MRPL45
C1orf59
GUCA1C
C17orf104
BRIP1
TTC28
TTC26
DOT1L
ENO1
MGC16025
CFD
ITGB3BP
CELF4
C3orf34
NANP
MATN2
STIL
BDH2
PLA2G3
CCDC77
PRAC
TMEM107
STAT6
FAM10A4
FRMD5
PKNOX2
PDE7A
AGFG2
DPF1
SIX1
SIX2
PLEKHM1
FAM72D
FAM72B
FAM72A
DCAF13
WNT3
LRRN4
PPP1R15A
MRPL37
GPRIN1
HIST2H2BA
HIST2H2BF
SNORD116-28
EBAG9
KLF14
TFAP2E
PCNA
MRPL39
LOC92659
FAM149A
RPA3
COQ2
BOK
TPX2
THOC4
H2AFV
H2AFX
H2AFZ
NCAPG2
SRPRB
SHC2
RECQL4
NAP1L5
ADAM15
CPNE6
SNRPN
SNRPB
SNRPC
TNNI3K
SALL4
C3orf18
ELAVL2
CDKN1A
APOO
RAD18
TK1
KIAA0513
MORC4
ZNF367
SKA2
ZNF114
E2F7
E2F3
E2F2
E2F1
EEF2
SKA3
BRI3BP
RLBP1
HYLS1
PYCR1
ZNF695
MTHFD1
RHOQ
NUDCD1
GMNN
C7orf11
DLL3
ACTL8
CLIC6
KIAA0232
ECE2
NOP56
AURKA
AURKB
TNNT1
CDC42EP5
AHCY
OTP
NTF3
WLS
BRCA1
BRCA2
ACOT7
ACOT2
ACOT1
KIF24
KIF23
KIF22
COL4A6
XRCC3
XRCC2
XRCC4
MEIS2
MEIS1
LMNB2
LMNB1
MRPS23
CTSL2
PPP2R5A
NXPH4
MAD2L1
UTP6
SYCE2
LOC348840
ACACB
CCDC34
MEMO1
PTTG3P
ZMAT1
RACGAP1P
DEM1
HS3ST4
LHPP
GTPBP4
BCL6
TMEM88
LRFN1
TSLP
CX3CR1
C18orf10
ELP4
DEK
KLHDC2
KLHDC1
PAR5
KLHL30
GBAS
MTHFR
CLPB
TUBG1
C7orf70
POU4F1
RASA4
HM13
PTCH1
HAUS8
CLP1
PTPRB
DTWD1
CPO
RTN4R
DMPK
MUTED
RNASEH1
MAMSTR
ABLIM3
FAM172A
LOC729082
TOP2A
HHIP
HMGN2
GDI2
CRIP2
TLE4
MTFR1
CDC6
CDC7
HIST1H2BI
GLO1
NR4A1
WHSC1
TTLL4
LTBP4
PLA2G4A
SLC35F1
SLC35F2
SLC25A19
RNF216
CCDC18
CCDC19
?|10357
DBF4
FUS
TMEM17
PDXP
CCNE2
CCNE1
CLDN6
FIGF
RTN3
PIGT
SLBP
KIAA1586
C3orf64
UNG
LOC100133985
IER2
PRCD
SERTAD1
C13orf37
C13orf34
TFAP4
RRN3P1
SNORD116-20
DHCR24
PRCP
EGR3
TCTEX1D2
C7orf57
N4BP2L2
POC1A
C1RL
PARK2
SNRPD1
KIT
KIN
SPATA18
SLC25A15
PC
SGOL1
SGOL2
GPR89A
TBC1D17
RFX2
ZNF671
ADIPOR2
CCDC15
HPRT1
TERF2IP
CA5BP
WDR12
SLC35B1
PHGDH
C10orf32
LIG1
C15orf55
EVI5L
CSPG5
H6PD
DCP1B
SLC25A39
TUBA1C
TMEM180
PALB2
TAF5
TSPAN31
FOSB
PDCD4
PBLD
HIST2H2AA3
SLC48A1
SSRP1
CIT
C1orf96
TATDN1
C1orf175
SLC16A10
BBS1
C2orf48
C2orf44
C2orf47
GPR180
PAR-SN
ORC6L
TUBA1B
AG2
C9orf130
LSS
BYSL
RPS6KA2
PSMD14
PSMD11
PSMD12
GANAB
SMYD2
VAPA
MKI67IP
NPHP4
C6orf182
MYLK2
HMGB3
EEF1A1
LRRC20
AASS
KIF4B
KIF4A
TRIM65
MND1
FGFR1OP
EIF4E3
CALR
FAR2
WDR75
WDR76
SYT15
ARRDC4
ZWINT
KIF14
ELK1
NSDHL
KCNG3
NLRP1
NPW
CD164L2
PFN4
LIMS3-LOC440895
SSX2IP
PPAT
SELENBP1
CCT6A
DPH2
CANT1
psiTPTE22
PLK1S1
TRIM28
PER2
DNAJC22
DTD1
ARHGAP6
TSPYL2
SLC12A8
ZFP36
ANXA11
MGC12982
MRPL9
RUVBL1
OR1L8
RTKN
PDHA1
ATXN10
MRPS17
TMPO
CALCOCO1
TTBK1
GAL
POLD3
GADD45A
TARSL2
ABHD3
SLC25A32
POLR2D
SLFN13
DSCAML1
GAMT
FZD2
CACNB4
SPAG16
HIST1H1T
HIST1H1D
HIST1H1E
HIST1H1B
HIST1H1C
TACC1
TACC2
TACC3
KIF20B
KIF20A
MKI67
MAP6D1
BCL2L12
ESCO2
RPL3
GTF2H4
SRCRB4D
ATF3
BUB1B
LHX2
LHX9
TOR3A
B3GALTL
B3GALT2
CXCL14
N4BP2L1
HCN2
RAPGEF2
STIP1
MRPL15
CHIC1
CDC25C
TBC1D2B
C21orf58
GLA
ANKRD35
ANKRD32
NASP
AK7
OXTR
GEN1
PARM1
MDC1
FBN2
KLRG2
EEPD1
IDI1
FEZF1
NR3C2
EXOSC3
KPNA2
INCENP
PTPN2
C9orf40
FCER1A
TMEM194B
DEPDC1
EEF1E1
PDIA3P
FANCG
FANCE
FANCC
FANCB
FANCA
ENY2
FANCI
RPN2
IRS1
CDK1
CDK2
CDK4
HAPLN2
SAMD1
CEP55
HSPD1
MTX2
HIST1H3B
HIST1H3C
HIST1H3A
HIST1H3F
HIST1H3G
HIST1H3D
HIST1H3E
HIST1H3J
HIST1H3H
HIST1H3I
TYMS
ROBO2
PPIL5
SLC25A13
CCDC99
CCDC92
C15orf42
CTSO
CTSF
CSRP2BP
NCRNA00093
USP20
SAE1
UBA2
FAM162B
UBE2C
UBE2S
TOP3A
UBE2T
PNO1
COCH
FAM171A2
SNRK
IL2
VWA5A
BIRC5
DMC1
NT5C3
MNS1
C10orf108
CRIM1
NRCAM
TNFAIP8L1
NHLRC1
CXorf58
RPP40
CGREF1
SUCLG2
LOC286467
SLC7A8
F8A1
NFKBIZ
HAUS6
HAUS5
HAUS1
SLC5A10
DLX1
DLX2
HIST1H2BD
HIST1H2BE
HIST1H2BF
HIST1H2BG
HIST1H2BB
HIST1H2BC
HIST1H2BL
HIST1H2BM
HIST1H2BN
HIST1H2BO
HIST1H2BH
HIST1H2BJ
HIST1H2BK
IPO9
IPO4
RAB8B
C6orf167
PAQR4
ANKRD34B
FADS1
FADS2
WDR92
SYNGR3
CTDSP1
CSE1L
ANLN
MYOM2
USP14
GSG2
DAND5
JPH4
SHCBP1
CEP76
CEP72
KLC2
CEP78
CHCHD2
CHCHD3
LCTL
HNMT
HIST2H3D
HIST2H3C
MFSD2B
TMX2
C20orf3
MYH15
MAP4K2
NTN3
GREB1L
CAD
PGD
C12orf65
CA3
CA2
PTMA
CBFB
KIFC1
EID1
DMRT1
IQCA1
TIFA
ZNF25
MOAP1
RANBP1
PDCL2
C17orf91
LOC100302650
SEC61G
UNC5B
TAPT1
CBFA2T3
VRK1
CRYL1
SHMT2
SHMT1
APOBEC2
TPK1
SAAL1
FAM184B
PBXIP1
JUN
PLCB4
SCUBE1
RHBDF2
POLA2
ZNF536
PRRT4
SASS6
KIAA0406
RPGRIP1L
LLPH
NOP58
MIDN
C14orf145
MAN2B2
PDE7B
NKX6-1
C12orf49
C12orf48
ZNF835
ANKRD58
EPT1
MAT2A
AMH
NR4A2
NR4A3
C1QL4
RASL11A
MED30
PAK1IP1
FAM57B
RNF216L
RFWD3
RASD1
TRMT6
SEMA3E
ARHGAP11A
ARHGAP11B
RRM2
RRM1
ZC3H12A
C1QTNF3
C17orf74
OTX1
THBS3
C19orf57
PRR11
C11orf46
SFXN1
CRYBA2
SH2D4B
CCT4
CCT5
SUV39H2
C4orf46
AKTIP
SLC4A5
NUP88
ASPA
UBE2V2
RNF26
SSTR1
C18orf45
ANKRD42
GNPDA1
RAN
C14orf169
OXER1
CCDC123
TIMELESS
ITPKA
ORAI3
RNASEH2A
DTYMK
NEIL3
CLYBL
FABP7
FABP4
MESP2
WHAMML2
DNMBP
SEPW1
CENPM
NAT10
HNRNPD
C18orf1
RCE1
LOC92249
ABCB1
ABCB9
EEF1A1P9
SLC9A5
HMGA1
TOPBP1
ADH1A
PSMC3IP
SLC30A3
LOC344967
TAGLN2
ADM2
SPEF1
GMPS
NCAPH
CHAC1
LRRC46
ITGA10
NONO
TUBB3
ZFYVE28
LCLAT1
CD81
EFNA3
SEMA4F
LRP2
MAP6
C1orf186
C1orf187
PTPN21
APEX2
CYP4V2
RFC4
C14orf28
DHCR7
CASP12
AFG3L2
ZFP2
FAM19A2
FDPS
ZWILCH
C6orf225
FBXO5
PTPRN2
PDIA4
LRRC18
RRS1
CCDC103
HIATL2
POLD1
POLD2
CECR6
ARL6IP6
ARL6IP5
CHRNA5
MAPK8IP2
CEP152
ANKRD6
DISP1
MPPE1
PDGFD
RCC1
RCC2
RDBP
HSPA2
HSPA5
TUBD1
PPAN-P2RY11
PDCD10
PSMG1
CCDC85A
FOXM1
DNALI1
GCSH
PTTG1
MEIS3P1
RBBP7
NOL7
USP1
TMEM52
TMEM70
LOC145783
ACRV1
CHAF1B
CDCA2
CDCA3
CDCA7
CDCA4
CDCA5
CDCA8
DMRTC1B
HDGF
ESX1
LOC144486
FOXP1
NUP85
FAM135B
NUDT1
NUDT5
NUDT7
TK2
SST
FBXL21
EPHX2
PEBP4
LRRC3B
CELSR3
ARID3C
MAD2L2
TCEB1
IQSEC1
C20orf194
RIC3
ST3GAL1
C7orf28A
C7orf28B
NEK2
ARHGAP33
LOC647946
C3orf67
PPM1E
EGR1
FLJ33630
CHEK2
CHEK1
UPF3B
NSMCE2
PRKAB1
LIN28B
GINS2
GINS3
GINS1
PROK1
GINS4
PTDSS1
CNTD2
PSMA7
OBSL1
FBXO45
FBXO43
EIF2C2
SNRPB2
FOXO1
TFRC
NUF2
KIAA1841
SOCS2
CCNF
FLJ10357
MRPL13
C16orf61
CDC25A
DCUN1D3
EBF4
OPN3
HIST2H2AB
TEF
GPN3
NRIP3
LRRC59
PIF1
ERRFI1
SAC3D1
CCDC149
DLG2
DLG4
SAMD11
MYBL2
MTUS1
IFRD1
CD3EAP
ARHGAP10
ARHGAP19
GABRG1
C1orf21
GPR137B
DCDC1
HMGB2
FSD1
FYCO1
C15orf52
DDX10
GRIN3B
MYRIP
RBM20
KIF18A
KIF18B
FN3KRP
SMG5
2024-03-04
FOXI2
EIF3L
EIF3M
EIF3B
TMEM104
CDKN2C
CDKN2D
BRP44L
ZCWPW2
ZNF454
DBF4B
GRIK3
MSH2
MSH6
TIMM8A
C16orf45
LOC100128675
NRIP2
ATP6V1C2
FBXL5
RIBC2
INPP5A
ZAR1L
NOSTRIN
RCBTB2
CLSPN
RBM28
PNPLA3
PNPLA7
FOS
ZBTB4
PL-5283
RUNDC3B
ADAM21
TTF2
MCM7
MCM6
MCM5
MCM4
DUSP12
SQSTM1
C3orf21
C3orf26
PKMYT1
VSTM2A
C20orf20
C20orf26
C20orf24
C20orf29
RANGAP1
SNRPA1
CCDC67
CCDC60
YPEL5
SLC35A1
OSR1
TMEM48
APLN
CDC20
FAM150B
BEST3
BCO2
PPP1R12C
PGPEP1L
ATP8A1
CCL16
METTL4
METTL5
RAD54L
IBSP
FOXRED2
CABLES2
C8orf79
ANP32E
GMEB1
ATRNL1
IQCC
IQCG
IQCE
MYO18B
FAM119A
NCAPD3
BLM
C14orf182
SRGAP2
DLK2
SCLT1
SMC2
PIK3IP1
SCD
LEPR
CPOX
LMOD3
HIST2H2BE
C1orf61
WRNIP1
PEAR1
SHISA6
TDP1
CAMK2N2
HYOU1
WDR91
CNTN4
CNTN5
DDX52
CSRNP1
BUB1
MIMT1
MCM3
MCM2
TMEM136
CCDC48
SKA1
DBC1
GPR19
C11orf84
C11orf82
UTP18
NME5
CKAP2L
IQGAP3
TET1
COQ5
CCNB2
CCNB1
CSTF2
ILF2
PCCA
CLN6
CLN5
CLN8
C2orf39
RNF182
C16orf81
RINL
GUSBL2
DDN
DDX39
CDC14B
C2CD4B
SERP2
TDRD3
RUSC1
KBTBD11
CHMP1B
LOC339674
ZIC2
CHAF1A
MSL3L2
AIMP2
MDH2
TERC
ECEL1
TERT
PUS7
TMBIM4
CASP2
SMC4
DOLPP1
LOC90586
TTC9C
ANAPC16
SIAE
MYB
SPC24
FAM40B
DUSP5P
LOC728392
LANCL2
ODF2
GNPNAT1
KIF3C
ASPM
KNTC1
MRPS30
TBC1D7
MLYCD
CCDC21
CDKN3
ABRA
MGC14436
OR2B6
WDR4
DIAPH3
PPP2R2B
SMARCD3
TXNDC9
TCF19
TNNT2
SOX11
HMMR
HAAO
ZDHHC4
ZDHHC7
LDLRAP1
C8orf38
C8orf33
C8orf34
HES7
KLHL29
TRMT12
POLE
TRIM59
CDC123
DONSON
CCNDBP1
GGH
WDR62
LOC399815
C13orf27
C13orf29
GPR158
RBPMS
PRC1
MAB21L2
CDH24
ABR
ZNF154
SPIN4
IFT52
CEP192
RNMT
GALNT6
RFC3
RFC2
KIF15
KIF11
CBX7
CBX3
CBX2
CBX1
RAB12
CKS2
NCRNA00161
IGF2BP1
IGF2BP3
TRAIP
TPI1
FAM125B
CCHCR1
SNURF
LSM2
SEH1L
CLEC4F
ZIM2
TCAM1P
MAGI2
METTL8
SLC25A23
SLC25A25
SLC10A4
FOXA3
BST1
KIAA0101
KCTD5
DPM1
EBNA1BP2
CYCS
PDCD2L
PLK1
NRG2
LOC100128191
SFMBT1
CKAP2
NAPG
KHK
ZNF662
PLK4
NME1
C7orf41
C7orf49
TSEN15
CDKN2BAS
REEP5
OBFC1
TMEM201
KBTBD12
CD55
C8orf76
HJURP
DOK4
PDIA6
PDIA3
DACH1
ARMC3
UCK2
ACTL6A
C5orf53
HIST1H4C
HIST1H4B
HIST1H4A
HIST1H4E
HIST1H4D
HIST1H4I
HIST1H4H
HIST1H4L
PRKAG2
SLC25A4
XPO5
TTK
RAD51L3
GART
MLLT11
HPDL
ATAD5
SFT2D2
ATAD2
C22orf24
SESN1
SHROOM4
VARS
ESPL1
SCN11A
ENOPH1
CALB1
KIAA0430
TUBB
ZBTB47
WDHD1
YRDC
MLF1IP
CCRL1
ZAR1
C2orf52
SH3BGRL
FLJ33360
PGAM5
TMEM47
POLQ
FANCD2
ZNF423
MESP1
PINK1
MED8
ZDHHC18
MXD4
POP1
CAMTA2
CCDC90A
BTD
NXPH2
MCART1
TBPL1
SALL1
SEPHS1
PRDX1
C12orf11
POLR3F
APCDD1
MTBP
DNMT1
FAM46A
WDR67
WDR65
UMPS
NCAPD2
POLA1
CYP2E1
TPRG1L
LOC154822
ULBP1
ZW10
TMEM206
SOX5
HPN
MAFK
NCRNA00110
RNF24
ZIC5
KDM4D
WDR53
ACYP1
FEN1
KREMEN2
IL22RA1
FLYWCH1
INTS8
RHOB
ACO2
TMEM66
ITM2B
SMC6
PPIL1
JUNB
JUND
HIST1H2AM
HIST1H2AL
HIST1H2AH
HIST1H2AK
HIST1H2AJ
HIST1H2AE
HIST1H2AD
HIST1H2AG
HIST1H2AC
HIST1H2AB
TRAF5
DKC1
MUSK
LASP1
COMMD8
KANK1
COMMD2
METTL13
TPM3
CAMK2B
DEPDC1B
TROAP
ANO5
MAGOHB
LHFPL5
PBK
APOBEC3B
SEMA3B
DHFR
RFC5
NAA20
EIF2S2
KLF6
KLF1
HEATR2
FAM189B
CCNA2
PHF21A
MUSTN1
NUP35
NUP37
LOC440173
MAP3K12
LOC349196
SLC1A7
ATP13A2
NCAPG
DHTKD1
DCTPP1
MICB
RABIF
HRC
C1orf112
MCM8
EXO1
PARP2
CHAC2
SLC27A1
FZD9
CDKAL1
FAM81A
C21orf45
ADHFE1
TIPIN
H1FX
H1F0
LOC81691
MRPS18B
PNPT1
SF3B3
RAPGEF3
CNIH2
EPR1
NRM
PPP4R1
MAP3K8
IDH2
PSRC1
LXN
EME1
TMEM232
EDA2R
LCT
C5orf34
C5orf30
DPP3
COQ10B
C17orf53
FLJ36777
WRAP53
LDOC1
DGCR5
RNASEL
RNASE4
C18orf19
FAM161A
IPW
APH1B
FGF9
ELOVL3
FAM54A
TTYH3
DUSP5
DUSP1
LRRC8D
RBL1
RGS7BP
C21orf62
FAM83D
C8orf4
TMEM106C
METT5D1
SUV39H1
CLTCL1
HSPA14
SIP1
STRBP
COLEC11
LRP8
PAICS
UBXN2A
RTTN
SPEM1
COL2A1
PRIM1
NTN4
TP73
SLC38A3
CXCR7
TNRC6C
ARHGEF9
CENPO
CENPN
CENPL
CENPK
CENPJ
CENPI
CENPH
CENPF
CENPE
CENPA
FOXE3
CENPW
CENPQ
CENPP
LIN9
ATP5G3
NETO2
PLEKHA8
TRIB1
TRIB2
TRIB3
DHX35
TPT1
PMCH
WIF1
YBX1
PRIM2
WDYHV1
RACGAP1
C9orf53
CADM1
RLN1
UHRF1
FAM149B1
RLN2
DSCC1
EZH1
MEGF8
EZH2
SLC5A6
MEGF6
ATAD3A
CASC5
PXMP2
NUDT16
C21orf84
MAPRE3
TBC1D24
NOP2
CDK5R1
DNAJC5G
TP53INP2
ANG
MELK
DSN1
PART1
TYRO3
SULT1C4
RAD51C
ST7OT4
DCLRE1B
YES1
DNA2
ECT2
C17orf64
ADAM21P1
TRIP13
WBP4
C19orf40
C19orf48
SPAG6
SPAG5
MOBKL2C
TEX19
AANAT
TBR1
TCTN2
SOHLH1
WHAMML1
PRAME
CLDN11
SYNGR4
PRDM13
SNX5
ODF3L1
WFIKKN2
C18orf54
C18orf56
C1GALT1
PIM3
UBL3
ZNF135
C14orf159
FKBPL
TBCE
DTL
SLC26A6
C12orf34
C12orf32
LOC158696
KIF2C
EFCAB6
LETM1
PSAT1
BRIX1
RAD51AP1
RBM17
RBM15
BEND3
ZFYVE21
ABCA6
ABCA8
ABCA9
PSMD3
PSMD2
PLEKHG4B
HIST2H4A
ZMYND10
SCN8A
RGAG4
FAM111B
KIF13B
NFE2L3
MASTL
NCKIPSD
MURC
YEATS2
HSF2BP
NLGN4X
EIF4B
WASF1
NHLH1
CDT1
RAD51
USP4
CEBPG
TFDP1
INTS1
INTS7
MYO19
GPI
PSPH
FAM13B
FAM13C
SUMF2
RARA
CCDC134
CCDC135
CCDC138
POLE2
DARS2
TMEFF1
NUSAP1
CHRNB1
PLXNA1
PDE4D
PEG3
JAKMIP3
CACYBP
AACS
TSC22D1
PDSS1
ABCC4
PHF1
DNAH14
ENPP6
PREX2
C9orf100
SPATS2
TCEAL3
TCEAL1
TCEAL6
TCEAL5
TCEAL4
PRPS2
FOXD2
CFL1
TULP3

## Sheet: S9
LHCGR
ABCG1
WNT3
FAM149A
MEIS1
CIT
RPS6KA2
TTBK1
KLRG2
FAM171A2
APOBEC2
SLC30A3
C1orf186
DHCR7
MAPK8IP2
HSPA2
FAM135B
DLG4
MTUS1
FOXI2
FOXRED2
SHISA6
RINL
TERC
PPP2R2B
IGF2BP1
MLLT11
ULBP1
LDOC1
DNAJC5G
TYRO3
SPAG5
RGAG4
TSC22D1

## Sheet: S10
Up.genes
SERINC2
PTP4A3
KLHDC8A
ETV4
LIPH
METTL7B
BBC3
PHLDA3
GOLT1A
SRCIN1
NPC2
GALE
LRP4
PRR36
RXRG
TRIM47
GDF15
PLEKHN1
SAMD1
PTCHD4
P4HA2
CDH3
STK32A
E2F1
ENTPD1
LRATD1
PRR15
SLC22A31
SHROOM4
NHSL2
HMGA2
ABR
TMC6
SCN1B
NPDC1
ADORA1
ZCCHC12
NGEF
FAXC
TUSC3
GABRB2
MAP3K6
NECTIN4
CDKN2B
MPZL2
PLXND1
DPP4
BID
UNC5B
GLT1D1
ZMAT3
DDB2
THRSP
GJB3
CLDN16
GGCT
DUSP4
TENM1
PLCD3
TNFRSF10C
LAD1
JAG2
SYTL1
ULBP2
LPAR5
CDA
NRCAM
CNFN
TGFA
COL13A1
UBTD1
SCEL
GRHL3
FJX1
QPCT
SPTBN2
C9orf16
CTXN1
GALNT7
CDT1
HEY2
BAX
GPX1
EPHB3
ETV5
KCNQ3
CDH6
FHOD1
PROS1
S100A11
TGFB1
LRRK2
RYR1
MANEAL
RASD2
ADRA1B
RIN1
SPINT1
PDGFA
BMP1
ALDH3B1
GABRD
PRELID3A
HCN4
MTHFD1L
FXYD5
SYTL5
ICAM5
SYNDIG1L
TIAM1
CLDN1
CAMK2N2
UBE2QL1
MAD2L2
KCNJ2
B3GNT7
AK1
C11orf80
TPD52L1
SEMA6B
NOX4
DUSP6
CCND1
EDIL3
TMEM184A
RUNX1
ELFN1
UPP1
PDE9A
BMERB1
ECE1
FN1
IER5L
CCM2
SEMA3F
CITED1
DLG4
ABCC3
GRB7
EPS8
B3GNT8
RMI2
REN
TK1
RPS27L
CD164L2
STRA6
SPATA9
SLIT1
MTMR11
MVP
AGR2
FAM178B
OIT3
ARHGAP23
CELF4
ASF1B
LAMB3
LEMD1
SERPINA1
SEZ6L2
LIMK1
GPRIN1
FOLH1
MROH6
MFGE8
TMEM41A
PAQR4
CSF2
CRACDL
S100A16
GFUS
GLRB
CDH24
MRC2
KLK10
SDC4
XKRX
CD63
CX3CL1
CAMK2N1
MET
LOXL2
SYT12
CTSA
PPP1R1B
RTL4
CTSH
TMEM79
MYEF2
TYRO3
BAIAP3
CLDN9
RNF24
HPCAL4
TBC1D2
KRT15
HRH1
C5AR2
EPHA10
B3GNT3
NAT8L
FAM43A
CBX2
XPR1
HIGD1B
STING1
CFI
MAMLD1
IRF5
CORO2A
TMPRSS6
LRG1
TMPRSS4
PI4K2A
TNFRSF10B
PSD3
DTX4
TLCD1
TNFRSF12A
TAFA5
DRAXIN
AMIGO2
DHDH
PDLIM7
CHST2
TIMP1
VASP
NAB2
TESC
KLK13
ACBD7
C4orf48
KDELR3
SREBF1
PGAP6
ABTB2
FAM111B
UCN
HES6
CBARP
IGSF1
DYSF
ACOT7
LPL
ITGA2
ASPHD1
NR1D1
PCSK1N
DVL1
BICDL2
ADM
MDK
KISS1R
IER5
PPP1R14B
SLC35F2
PLAU
ZNF581
RIPPLY3
CYP2S1
ADAMTS9
CASTOR2
ISYNA1
LRRC75A
SH3GL1
UNC5CL
BCL2L1
DOK7
C1orf226
SLC9A5
ST8SIA4
CC2D2B
GJA4
B3GAT1
CD151
INF2
PLA2G12B
SNAPC2
SPINK2
RARA
ARHGAP36
ALDH1A3
SH3BGRL3
VWA1
TGFB1I1
NPTXR
CMTM3
CATSPER1
ADK
LCN2
PLD3
RAPGEF5
APOBEC3H
DCSTAMP
FYN
CCND2
LGALS3
NRP2
ITGA3
SLC34A2
FUT1
PDZK1IP1
ETHE1
FNDC4
SPC24
NINJ1
FRMD3
GRAMD1A
KIAA2013
SYNGR2
MMP11
CTSD
MDFI
ARHGDIB
CRACR2B
CDC42EP1
PLEKHG5
TMEM117
ABHD17C
LZTS1
EMILIN2
CHD4
GPR4
EDA2R
PAFAH1B3
AHNAK2
TMEM92
KCP
PPP1R9B
RAB27A
MAST2
MGAT4B
PDLIM4
IQGAP3
PHLDA2
PMEPA1
TMEM215
OLAH
CTXND1
HYAL2
KLK7
TRIM54
LDLRAD3
MUC21
CLDN10
SMIM29
ENTPD8
RASGRF1
PHYHIP
FGF1
INSR
IL36RN
PNMT
SFXN3
MBOAT7
SDC3
HAPLN1
PLXNC1
RAB34
ST3GAL5
GPX4
CYSLTR2
CDC42BPG
SOX4
IL1RAP
SH2D4A
PRSS23
PC
SLC22A18
CCDC33
TMEM163
CKS2
PTPRE
PRDM1
QSOX1
KCNN4
ESPN
C1QTNF12
SLITRK4
TNIK
TMEM132D
MCTP2
C1QL1
MGAT3
LYPLA2
GPRC5B
LSR
NOD1
NMU
WNT3
CDKN2A
OCIAD2
EVPL
SIPA1L2
HES4
RHOC
SFN
CD276
ZFYVE19
TEDC2
BHLHE40
CDC45
CDH4
IL17RD
S100A6
CLIP3
CDH2
CDKN1A
B4GALNT3
ICAM1
POU2F3
ATIC
CXCL17
CTSC
HAGHL
PERP
RTN2
PRAF2
RTN4R
RHBDF1
SEMA4C
PRSS2
NPAS1
PLAG1
FAM110A
PLXNA3
STAC
SPRY4
ENDOD1
SMIM1
VSTM2L
SIGLEC15
EVA1A
NOL4L
PLXDC1
NFE2L3
CXCL16
KL
C1orf216
NT5C1A
TRPC5
TOR4A
TREM1
KCNS3
CD44
ST6GALNAC5
FIBCD1
SYN1
MSN
DLGAP4
CXXC5
COMP
ARHGEF2
MISP
SPHK1
GALNTL6
CDH13
TGFBR1
CHI3L1
RDH5
SDC1
SLC7A4
HIP1
TNFSF15
ESM1
ME3
PDE5A
DHRS3
MMP16
GUCY1B1
NKAIN4
TCIM
ARRDC2
NID1
ALOX15B
PXDN
CACNB1
KRT80
TACSTD2
RHOBTB3
TNFRSF21
S100A5
COL8A1
F2R
TMEM132A
MAP4K4
CCND3
S100A1
PCDH17
BRINP1
SPECC1
GGT6
FHL3
SEC14L6
FCN3
IGFL2
P3H3
FAM171A2
SLC1A5
RHBDD2
EFNA3
DIRAS3
APLN
RINL
FRMD5
TTC39B
FAM20A
BIRC7
SSX1
DUSP5
H2AW
MRPL14
SSTR3
TGFBI
MICALL2
NOTCH3
RARG
CTSB
ECM1
GIPR
AQP1
CEP170B
PNPLA5
VASN
CENPU
MAPK13
AGRN
SHROOM1
PCSK2
ACTBL2
ADAM15
TNNI1
LMO3
GABBR2
RAET1G
PON2
CSPG4
GAP43
SERPINH1
SCG5
CDC42EP5
IGFBP2
SMAGP
DOCK9
MCAM
ADAMTS7
NPTX2
TGM2
KCNK5
NRROS
CACNG4
CDR2L
CST5
MXRA8
RAD23B
KLC3
CDC42EP3
TMEM44
INAVA
SPRED3
HRK
DOK4
YPEL4
LONRF2
BEAN1
NR2F6
RUNX2
RNF183
ADAMTS14
IVL
ENC1
ADCY8
CLDN2
APLNR
TOMM34
HCFC1R1
ITGB4
TRABD2A
GINS2
LRRC52
SSBP4
RIMS2
KLHL2
CA11
RAET1E
EHD2
SHC3
ALK
MREG
PTGER1
LZTS2
BNC1
RNF225
GOLGA7B
CTSS
MAPKAPK3
PLK3
UHRF1
CYP1B1
EPHX3
PRTN3
RAB15
PLK2
C2CD4A
NPW
PRSS22
EFHD2
TMSB10
FBXO41
PALM
PLPP2
ROM1
DRAM1
EBI3
TRIM29
HES2
GPR162
TTC39A
CDH22
GSDMA
TGFBR3L
ORAI3
TMEM63B
TM4SF4
MYBPH
CARNS1
LINGO1
KLK11
PIP5KL1
IGF2BP2
ACTN1
RRAS
EPPK1
FUT3
SRL
VGLL1
EPHX4
LAMC2
SRGAP2
LGALS1
TUBA4A
DUSP13
CHST11
SEPTIN3
TRIM63
CRLF2
ALPL
LY6E
MLLT11
CD55
SUSD1
PPP1R13L
CCL26
BRINP2
CEACAM6
HPGDS
CPNE2
GJA5
SLC2A13
SHMT2
GGT2
S1PR2
CA7
CST2
TNFRSF1A
MST1R
CBLN1
SEC14L2
PLP2
SNX25
GRM4
ELF4
CCNA1
GJC1
PHETA1
FSTL3
OR4D10
CPNE4
ELF3
MFAP2
TMSB4X
SLCO4C1
ERP27
CD109
PCED1B
PDE1C
HPSE2
PRSS1
ST14
TMEM130
SPARC
MEX3A
COL4A1
PLAUR
ALOX5
WTIP
PLA2G2E
HACD1
NTM
NFAM1
FAM89B
LRRC4
RNF224
SDK1
KCNK1
KLHL30
CPM
PLEKHH3
TMEM154
TREM2
EPOP
ITGA7
TNFRSF4
ETV1
SHISA6
ATP11A
ADTRP
ELOVL4
LY6G6C
PSD
FAM167B
DPY19L1
NANOS3
SLC27A6
SPOCK1
WNT10A
SYNPO
PLEKHG2
TMPRSS11E
SFTPB
CCL13
CD320
STMN2
MCM4
SLC47A1
FSTL4
DTL
PCDH12
PROC
PAQR6
ARNTL
DMBX1
CLEC14A
ANXA1
ENG
LURAP1L
SAMD4A
PCDHAC2
HSD3B7
MYH10
MYO3B
PLPPR2
PELI1
RETN
STRADB
FBLL1
MILR1
SPOCK2
GPR161
MLXIPL
SLC6A20
ENTPD2
RHOV
DUSP23
ITPKA
SCD
STEAP3
GJB4
LAMP5
RNASE2
AHR
MEGF9
DAB2IP
TSC22D1
ARMCX3
RSPO4
P2RY6
SUSD4
APOE
FOXQ1
ACAN
CYSRT1
CENPM
SPOCD1
NEURL1B
NDUFA4L2
ITGA6
MMP1
TMEM98
HPN
TMEM108
SMIM10L2A
CD1A
NOS3
TINCR
PIANP
KLK6
PNP
DAPK2
EGFL6
ARAP3
PYCARD
DCBLD2
MCEMP1
CRLF1
TNC
SFTA2
CCL20
KRT27
PIWIL1
PLXNA4
EHBP1L1
PLXNB2
B4GALT6
PHACTR3
MEX3D
MFSD4A
IFNE
ERBB3
TNFAIP6
ZFP36L1
BNIPL
IGSF3
BLNK
TNFSF18
FBXO2
GIPC3
SRRM3
OSCAR
KISS1
SYT1
S100A13
ELMO3
MKRN2OS
SPATA18
ZNRF2
GALNT5
BLACAT1
EPHA2
PDGFB
VTCN1
LYN
KRT19
COL7A1
EMP2
TMEM88B
ETNK2
EIF4EBP1
POSTN
INSL3
KRT17
SULT2B1
TMEM59L
PLEKHG4
FAS
ANKRD65
EFNB2
SLC12A2
PCDH1
PARP14
ULBP1
LENG9
PSG1
PRR7
AOC1
REEP2
SLC27A2
SEL1L3
SLPI
IRAK2
G0S2
MTUS1
FOXI2
RAB38
ERFE
TGM1
PMAIP1
PKP2
TUBA1A
DSC3
ELFN2
SAMD11
CD207
UPK2
H2AX
NECTIN1
GAB2
KLK12
PAM
CCNP
TRIM14
PTK2B
KCNK15
NAPSA
SOX8
HDAC9
CST6
NXN
AUTS2
SOWAHB
FBN3
FCGR2A
PLEKHG1
ITGB5
CRABP2
SMIM3
TMEM100
UCP2
ARMCX6
INHBB
SPRY1
TPX2
CCL17
TOP2A
CBLN4
SYCE1L
BHLHE41
TMC8
FOXS1
MMP7
FAM20C
TNFRSF1B
ADGRF4
ARHGAP19
RENBP
ZNF560
MPZL3
APOC1
SIGLEC6
AFF2
COX4I2
BCAT1
TRIM22
PTPRU
CHPT1
MYO1G
GABRG3
GRB10
SLC39A10
RHOU
BASP1
IBSP
F2RL2
DAPL1
LRATD2
MRGPRE
RAMP1
NUDT17
SLC28A3
MAP3K1
KLHDC7B
APLP2
GLDN
SLCO4A1
CA2
DEPDC1B
SLC17A5
INKA1
MARCO
IGFBP6
FCGR3A
SNAP25
PLEKHA4
RAB27B
ISG15
PRMT8
RNF39
MACROD2
B4GALT5
EMILIN3
SDR16C5
COL1A1
DLL4
MUC1
ADRA2C
SERGEF
MACC1
MBOAT2
SLC6A14
RNF144A
C1orf115
IGFBP3
SHF
PCNX2
UBE2C
EMP3
KRTAP2-3
CA12
IGSF6
NRGN
SFTPA1
LRCOL1
ANGPTL4
TMCC3
RASGEF1B
NELL2
HS6ST2
MECOM
PRICKLE1
MELTF
SYCE3
CXCL5
CREB5
MKX
HLA-G
GSDMB
SLC17A9
HLA-DQB2
NCMAP
QRFPR
ABCC11
SLC30A2
JCAD
SLC30A3
CIART
TRIM36
ACER2
HK2
PARP4
LCN12
DNASE1L2
MICAL2
PTK7
FCER1G
HPSE
DDIT4
FLNA
ACP5
IGSF9
MCUB
PDLIM1
SNX22
NT5E
TNFAIP2
PPL
GNA15
EEF1A2
PPP1R1C
TM4SF1
HMOX1
CD70
C1orf116
COL15A1
IL1RN
NRIP1
CD300LF
COL5A3
SPRR1B
EPOR
EREG
MSLN
TP63
SMIM24
LAMP3
SFTPA2
TPSB2
EPHA4
MED13
COL8A2
TYROBP
SLC18A3
SLC7A2
ADAM12
CXCL8
TNFRSF18
KRT14
MAG
SV2A
PAPLN
MAP2
AMOT
MMP14
ACSL5
DPYSL3
WNT5A
GNLY
HK3
PSG8
FLRT3
APOL1
GBP3
HLA-B
CD177
COL10A1
CPA3
PDZRN4
TMEM255A
COL5A1
NUDT11
KLK5
KRT6A
COL11A1
CCR1
CST1
PAX9
JAK3
OPCML
LST1
DSC2
HLA-DQB1
OLR1
SPP1
C2CD4C
TPSAB1
DMD
FGFR3
IKZF3
MMP13
TIPARP
KRT16
SOX18
ITGB6
CTHRC1
ETV7
TCN1
SEMA3E
WARS1
C1QC
S100A2
C15orf48
AQP5
SLC35F3
MYRF
TNFSF9
AGT
MALL
TAFA2
ALOX5AP
S100B
VCAN
C1QL4
GBP2
NGFR
PALM3
S100A4
CLU
CCL18
C1QA
C1QB
RASD1
C2CD4B
S100A9
TCERG1L
S100A10
PHEX
IL18
CDH11
CXCL14
SERPINE1
CHIT1
COL3A1
SAA1
NMB
PASK
SCGB3A1
C3
IL1RL1

[truncated: 2 more sheets: S11, S12]
